# Supplementary material for: The regulation of competition and procurement in the National Health Service 2015–2018: enduring hierarchical control and the limits of juridification
Source: Health Econ Policy Law. 2019 Sep 6;15(3):308–24. doi: 10.1017/S1744133119000240 (PMC7525100; doi:10.1017/S1744133119000240)
Supplement: Supplementary file 1 [file S1744133119000240sup.zip]

Archive with 2 entries (2 files):
- S1744133119000240sup001.docx
- S1744133119000240sup002.docx
